# Supplementary material for: Two new species of Trichoceridae from the Middle Jurassic Jiulongshan Formation of Inner Mongolia, China
Source: Zookeys. 2014 May 28;(411):145–60. doi: 10.3897/zookeys.411.6858 (PMC4042821; doi:10.3897/zookeys.411.6858)
Supplement: XML Treatment for Archaeotrichocera [file zookeys.411.6858-treatment1.xml]

<!DOCTYPE tp:taxon-treatment
  PUBLIC "-//TaxonX//DTD Taxonomic Treatment Publishing DTD v0 20100105//EN" "tax-treatment-NSO.dtd">
<tp:taxon-treatment xmlns:tp="http://www.plazi.org/taxpub"><tp:treatment-meta><mixed-citation publication-type="journal"><person-group><name><surname>Dong</surname><given-names>Fei</given-names></name><name><surname>Shih</surname><given-names>Chungkun</given-names></name><name><surname>Ren</surname><given-names>Dong</given-names></name></person-group><article-title>Two new species of Trichoceridae from the Middle Jurassic Jiulongshan Formation of Inner Mongolia, China</article-title><source>Zookeys</source><day>28</day><month>5</month><year>2014</year><volume>2014</volume><issue>411</issue><fpage>145</fpage><lpage>160</lpage><pub-id pub-id-type="doi">10.3897/zookeys.411.6858</pub-id></mixed-citation></tp:treatment-meta><tp:nomenclature><label>Subgenus</label><tp:taxon-name>
                            <tp:taxon-name-part taxon-name-part-type="subgenus">Archaeotrichocera</tp:taxon-name-part>
                        </tp:taxon-name><tp:taxon-authority>Krzemińska, Krzemiński &amp; Dahl, 2009</tp:taxon-authority></tp:nomenclature><tp:treatment-sec sec-type="Type species"><title>Type species.</title><p><italic><tp:taxon-name>Eotrichocera (Archaeotrichocera) ephemera</tp:taxon-name></italic> Zhang, 2006</p></tp:treatment-sec><tp:treatment-sec sec-type="Other included species"><title>Other included species.</title><p><italic><tp:taxon-name>Eotrichocera (Archaeotrichocera) conica</tp:taxon-name></italic> Krzemińska, Krzemiński &amp; Ren, 2009; <italic><tp:taxon-name>Eotrichocera (Archaeotrichocera) rara</tp:taxon-name></italic> Krzemińska, Krzemiński &amp; Ren, 2009; <italic><tp:taxon-name>Eotrichocera (Archaeotrichocera) spatiosa</tp:taxon-name></italic> Liu, Shih &amp; Ren, 2012.</p></tp:treatment-sec><tp:treatment-sec sec-type="Key to the species of Eotrichocera (Archaeotrichocera)"><title>Key to the species of <italic><tp:taxon-name>Eotrichocera (Archaeotrichocera)</tp:taxon-name></italic></title><table-wrap content-type="key" position="anchor" orientation="portrait"><table><tbody><tr><td rowspan="1" colspan="1">1</td><td rowspan="1" colspan="1">Sc ending at anterior margin distad of R<sub>2</sub></td><td rowspan="1" colspan="1">2</td></tr><tr><td rowspan="1" colspan="1">–</td><td rowspan="1" colspan="1">Sc ending at anterior margin proximad of R<sub>2</sub></td><td rowspan="1" colspan="1">3</td></tr><tr><td rowspan="1" colspan="1">2</td><td rowspan="1" colspan="1">Large size (wing length 12.0 mm)</td><td rowspan="1" colspan="1"><italic><tp:taxon-name>Eotrichocera (Archaeotrichocera) spatiosa</tp:taxon-name></italic> Liu, shih &amp; Ren, 2012 (Daohugou, J<sub>2</sub>)</td></tr><tr><td rowspan="1" colspan="1">–</td><td rowspan="1" colspan="1">Medium size (wing length 5.5 mm)</td><td rowspan="1" colspan="1"><italic><tp:taxon-name>Eotrichocera (Archaeotrichocera) rara</tp:taxon-name></italic> Krzemińska, Krzemiński &amp; Ren, 2009 (Daohugou, J<sub>2</sub>)</td></tr><tr><td rowspan="1" colspan="1">3</td><td rowspan="1" colspan="1">Crossvein sc-r distad of 1/2 (at 2/3) of length of Rs</td><td rowspan="1" colspan="1">4</td></tr><tr><td rowspan="1" colspan="1">–</td><td rowspan="1" colspan="1">Crossvein sc-r proximad of or at 1/3 of length of Rs</td><td rowspan="1" colspan="1">5</td></tr><tr><td rowspan="1" colspan="1">4</td><td rowspan="1" colspan="1">Rs forking distad of 2/3 (at 0.77) times of wing length</td><td rowspan="1" colspan="1"><italic><tp:taxon-name>Eotrichocera (Archaeotrichocera) ephemera</tp:taxon-name></italic> Zhang, 2006 (Daohugou, J<sub>2</sub>)</td></tr><tr><td rowspan="1" colspan="1">–</td><td rowspan="1" colspan="1">Rs forking proximad of 2/3 (at about 0.53) times of wing length</td><td rowspan="1" colspan="1"><italic><tp:taxon-name>Eotrichocera (Archaeotrichocera) longensis</tp:taxon-name></italic> sp. n. (Daohugou, J<sub>2</sub>)</td></tr><tr><td rowspan="1" colspan="1">5</td><td rowspan="1" colspan="1">A<sub>2</sub> long (0.22 times as long as wing), d cell narrow and long (W/L=0.43</td><td rowspan="1" colspan="1"><italic><tp:taxon-name>Eotrichocera (Archaeotrichocera) conica</tp:taxon-name></italic> Krzemińska, Krzemiński &amp; Ren, 2009 (Daohugou, J<sub>2</sub>)</td></tr><tr><td rowspan="1" colspan="1">–</td><td rowspan="1" colspan="1">A<sub>2</sub> short (0.13 times as long as wing), d cell broad (W/L=0.58)</td><td rowspan="1" colspan="1"><italic><tp:taxon-name>Eotrichocera (Archaeotrichocera) amabilis</tp:taxon-name></italic> sp. n. (Daohugou, J<sub>2</sub>)</td></tr></tbody></table></table-wrap></tp:treatment-sec></tp:taxon-treatment>
