# Supplementary material for: Two new species of Trichoceridae from the Middle Jurassic Jiulongshan Formation of Inner Mongolia, China
Source: Zookeys. 2014 May 28;(411):145–60. doi: 10.3897/zookeys.411.6858 (PMC4042821; doi:10.3897/zookeys.411.6858)
Supplement: XML Treatment for Eotrichocera (Archaeotrichocera) longensis [file zookeys.411.6858-treatment2.xml]

<!DOCTYPE tp:taxon-treatment
  PUBLIC "-//TaxonX//DTD Taxonomic Treatment Publishing DTD v0 20100105//EN" "tax-treatment-NSO.dtd">
<tp:taxon-treatment xmlns:tp="http://www.plazi.org/taxpub"><tp:treatment-meta><mixed-citation publication-type="journal"><person-group><name><surname>Dong</surname><given-names>Fei</given-names></name><name><surname>Shih</surname><given-names>Chungkun</given-names></name><name><surname>Ren</surname><given-names>Dong</given-names></name></person-group><article-title>Two new species of Trichoceridae from the Middle Jurassic Jiulongshan Formation of Inner Mongolia, China</article-title><source>Zookeys</source><day>28</day><month>5</month><year>2014</year><volume>2014</volume><issue>411</issue><fpage>145</fpage><lpage>160</lpage><pub-id pub-id-type="doi">10.3897/zookeys.411.6858</pub-id></mixed-citation></tp:treatment-meta><tp:nomenclature><tp:taxon-name>
                            <tp:taxon-name-part taxon-name-part-type="genus">Eotrichocera</tp:taxon-name-part>
                            (<tp:taxon-name-part taxon-name-part-type="subgenus">Archaeotrichocera</tp:taxon-name-part>)
                            <tp:taxon-name-part taxon-name-part-type="species">longensis</tp:taxon-name-part>
                            <object-id xmlns:xlink="http://www.w3.org/1999/xlink" content-type="zoobank" xlink:type="simple">http://zoobank.org/8A0D358E-7BCA-476B-A0A9-6EECA93FCBA8</object-id>
                            <object-id xmlns:xlink="http://www.w3.org/1999/xlink" xlink:type="simple">http://species-id.net/wiki/Eotrichocera_longensis</object-id>
                        </tp:taxon-name><tp:taxon-status xmlns:xlink="http://www.w3.org/1999/xlink" xlink:type="simple">sp. n.</tp:taxon-status></tp:nomenclature><tp:treatment-sec sec-type="Etymology"><title>Etymology.</title><p>“<italic>longensis</italic>” is a Latin word, referring to the long leg of this specimen.</p></tp:treatment-sec><tp:treatment-sec sec-type="Diagnosis"><title>Diagnosis.</title><p>Sc rather short about 0.65 times as long as the wing and ending at anterior margin proximad of R<sub>2</sub>; Rs forking proximad of 2/3 (at about 0.55) times of wing length; the d-cell narrow and long (about 2.5 times as long as wide); A<sub>2</sub> short and bending sharply toward anterior margin (angle about 128°).</p></tp:treatment-sec><tp:treatment-sec sec-type="Holotype"><title>Holotype.</title><p>An almost complete female specimen with well-preserved body, wings and head. Specimen number CNU-DIP-NN2013133. Wing length 9.0 mm, width 3.8 mm (<xref ref-type="fig" rid="F1">Figs 1A</xref>, <xref ref-type="fig" rid="F2">2</xref>, <xref ref-type="fig" rid="F3">3A</xref>).</p><fig id="F1" position="float" orientation="portrait"><label>Figure 1.</label><caption><p><italic><tp:taxon-name>Eotrichocera (Archaeotrichocera) longensis</tp:taxon-name></italic> sp. n. Holotype, specimen CNU-DIP-NN2013133 <bold>A</bold> Photograph. Paratype, specimen CNU-DIP-NN2013131 <bold>B</bold> Photograph. Scale bars = 1 mm.</p></caption><graphic xmlns:xlink="http://www.w3.org/1999/xlink" xlink:href="zookeys-411-145-g001.jpg" position="float" orientation="portrait" xlink:type="simple"/></fig><fig id="F2" position="float" orientation="portrait"><label>Figure 2.</label><caption><p><italic><tp:taxon-name>Eotrichocera (Archaeotrichocera) longensis</tp:taxon-name></italic> sp. n. Holotype, specimen CNU-DIP-NN2013133 <bold>A</bold> Line drawing <bold>B</bold> Tarsus of the mid leg. Scale bars = 1 mm; t<sub>1</sub> = the first segment of tarsus; t<sub>2</sub> = the second segment of tarsus; t<sub>3</sub> = the third segment of tarsus; t<sub>4</sub> = the fourth segment of tarsus.</p></caption><graphic xmlns:xlink="http://www.w3.org/1999/xlink" xlink:href="zookeys-411-145-g002.jpg" position="float" orientation="portrait" xlink:type="simple"/></fig><fig id="F3" position="float" orientation="portrait"><label>Figure 3.</label><caption><p><italic><tp:taxon-name>Eotrichocera (Archaeotrichocera) longensis</tp:taxon-name></italic> sp. n. Holotype, specimen CNU-DIP-NN2013133 <bold>A</bold> Line drawing of left wing. Paratype, specimen CNU-DIP-NN2013131 <bold>B</bold> Line drawing of left wing. Scale bars = 1 mm</p></caption><graphic xmlns:xlink="http://www.w3.org/1999/xlink" xlink:href="zookeys-411-145-g003.jpg" position="float" orientation="portrait" xlink:type="simple"/></fig><!--PageBreak--><!--PageBreak--><!--PageBreak--></tp:treatment-sec><tp:treatment-sec sec-type="Paratype"><title>Paratype.</title><p>A female specimen with body and wings, specimen number CNU-DIP-NN2013131. Wing length 7.7 mm, width 3 mm (<xref ref-type="fig" rid="F1">Figs 1B</xref>, <xref ref-type="fig" rid="F3">3B</xref>).</p></tp:treatment-sec><tp:treatment-sec sec-type="Locality and horizon"><title>Locality and horizon.</title><p>Jiulongshan Formation, Late Middle Jurassic, Daohugou Village, Ningcheng County, Inner Mongolia Autonomous Region, China.</p></tp:treatment-sec><tp:treatment-sec sec-type="Description"><title>Description.</title><p>Based on Holotype, different characters of the paratype CNU-DIP-NN2013131 in brackets. Medium-sized winter crane flies, body length (including head) 13 mm with well preserved wings, body and head, [paratype body length (excluding head) 10.5 mm].</p><p><italic>Head</italic>: Antenna very long, about 3.5 times as long as the head length, palpi about two times as long as the head length, compound eyes preserved.</p><!--PageBreak--><p><italic>Thorax</italic>: Much higher, in lateral view, than that of the abdomen, subcircular in shape, with robust and well-developed mesonotum. The halters spoon-type and the length of halters as long as thorax.</p><!--PageBreak--><p><italic>Wings</italic>: Wing is shorter than abdomen, not covering the end of the abdomen. Length 9.0 mm [Paratype with wing length of 7.7 mm], narrow and long (about 2.5 times as long as wide); venation clear, Sc rather short about 0.68 times as long as the wing [Paratype Sc rather short, about 0.65 times as long as the wing] and ending at anterior margin proximad of R<sub>2</sub>; crossvein sc-r locating at 2/3 of Rs; Rs arising about one-fifth from the base of the wing; R<sub>2+3</sub> about 0.8 times as long as R<sub>2+3+4</sub>; R<sub>2</sub> about one-tenth of length of R<sub>3</sub>; R<sub>3</sub> almost three times as long as the R<sub>2+3</sub>; dM<sub>1+2</sub> 0.6 times as long as mM<sub>1+2</sub>, while M<sub>1</sub> 2.5 times of the dM<sub>1+2</sub>; a well developed m-m crossvein about three-fourth length of bM<sub>3</sub>, closing the d-cell and nearly 0.3 length of d-cell; bM<sub>1+2</sub> nearly 1.0 times as long as the length of the r-m and the latter at one-fifth of the d-cell; d-cell narrow and long (about 2.5 times as long as wide) and almost one-fifth length of wing; both crossveins m-m and m-cu intersecting with M<sub>4</sub> at the same point; Cu long, curved (angle about 135°) and reaching the wing posterior margin at 0.6 from the base of the wing; the stem of A divided into A<sub>1</sub> and A<sub>2</sub>; A<sub>1</sub> long, slightly curving and reaching the wing posterior margin; A<sub>2</sub> short, 0.15 (right wing) [Paratype 0.14] times as long as wing and almost 0.3 times as long as length of A<sub>1</sub>, bending sharply (angle about 128°) and reaching the wing posterior margin.</p><p><italic>Legs</italic>: Legs slender and long; the hind leg nearly 1.2 times as long as the abdomen and 1.3 times as long as the wing. Tarsus with five segments; the first segment of tarsus (t<sub>1</sub>) is 1.2 times as long as t<sub>2</sub> in mid leg.</p><p><italic>Abdomen</italic>: Abdomen relatively long and thin, with ten segments. Female genital discernible.</p></tp:treatment-sec><tp:treatment-sec sec-type="Remarks"><title>Remarks.</title><p><italic><tp:taxon-name>Eotrichocera (Archaeotrichocera) longensis</tp:taxon-name></italic> sp. n. is assigned to <tp:taxon-name>Thrichocerinae</tp:taxon-name> based on the following characters: d-cell medium, m-cu present; A<sub>2</sub> short, antennae long, flagellomeres thin, much longer than two times of the head length. It belongs to <italic><tp:taxon-name>Eotrichocera (Archaeotrichocera)</tp:taxon-name></italic> because of wing length from 7.7 to 9.0 mm and d-cell almost one-fifth of wing length. In addition, it differs from all other known <tp:taxon-name>Thrichocerinae</tp:taxon-name> by its A<sub>2</sub> rather short and bending sharply toward anterior margin (angle about 128°), R<sub>2</sub> relatively long, Sc forking proximad of 2/3 (at about 0.55) times of wing length, and d-cell narrow and long. To compare the key characters among the new species and other species of <italic><tp:taxon-name>Eotrichocera (Archaeotrichocera)</tp:taxon-name></italic>, we set up the <xref ref-type="table" rid="T2">Table 2</xref>.</p><table-wrap id="T2" position="float" orientation="portrait"><label>Table 2.</label><caption><p>Comparison of key characters among the two new species and other species of <italic><tp:taxon-name>Eotrichocera (Archaeotrichocera)</tp:taxon-name></italic> Krzemińska, Krzemiński &amp; Dahl, 2009. L/W = ratio of length/width; W/L = ratio of width/length.</p></caption><table><tbody><tr><th rowspan="1" colspan="1" style="text-align:left">Key characters</th><th rowspan="1" colspan="1" style="text-align:left"><italic><tp:taxon-name>Eotrichocera (Archaeotrichocera) ephemera</tp:taxon-name></italic> Zhang, 2006</th><th rowspan="1" colspan="1" style="text-align:left"><italic><tp:taxon-name>Eotrichocera (Archaeotrichocera) conica</tp:taxon-name></italic> Krzemińska, Krzemiński &amp; Ren, 2009</th><th rowspan="1" colspan="1" style="text-align:left"><italic><tp:taxon-name>Eotrichocera (Archaeotrichocera) rara</tp:taxon-name></italic> Krzemińska, Krzemiński &amp; Ren, 2009</th><th rowspan="1" colspan="1" style="text-align:left"><italic><tp:taxon-name>Eotrichocera (Archaeotrichocera) spatiosa</tp:taxon-name></italic> Liu, Shih &amp; Ren, 2012</th><th rowspan="1" colspan="1" style="text-align:left"><italic><tp:taxon-name>Eotrichocera (Archaeotrichocera) longensis</tp:taxon-name></italic> sp. n.</th><th rowspan="1" colspan="1" style="text-align:left"><italic><tp:taxon-name>Eotrichocera (Archaeotrichocera) amabilis</tp:taxon-name></italic> sp. n.</th></tr><tr><td rowspan="1" colspan="1" style="text-align:left">Wing length, in mm and (L/W)</td><td rowspan="1" colspan="1" style="text-align:left">7.1 (L/W=2.8)</td><td rowspan="1" colspan="1" style="text-align:left">10.0 (L/W=3)</td><td rowspan="1" colspan="1" style="text-align:left">5.5</td><td rowspan="1" colspan="1" style="text-align:left">12.0 (L/W=2.7)</td><td rowspan="1" colspan="1" style="text-align:left">9.0 (L/W=2.3)</td><td rowspan="1" colspan="1" style="text-align:left">5.2 (L/W=2.2)</td></tr><tr><td rowspan="1" colspan="1" style="text-align:left">Sc length and ending at anterior margin</td><td rowspan="1" colspan="1" style="text-align:left">0.77 times of wing length, ending proximad of R<sub>2</sub></td><td rowspan="1" colspan="1" style="text-align:left">0.71 times of wing length, ending proximad of R<sub>2</sub></td><td rowspan="1" colspan="1" style="text-align:left">0.77 times of wing length, ending distad of R<sub>2</sub></td><td rowspan="1" colspan="1" style="text-align:left">0.84 times of wing length, and ending distad of R<sub>2</sub></td><td rowspan="1" colspan="1" style="text-align:left">about 0.65 times of wing length, ending proximad of R<sub>2</sub></td><td rowspan="1" colspan="1" style="text-align:left">about 0.71 times of wing length, ending proximad of R<sub>2</sub></td></tr><tr><td rowspan="1" colspan="1" style="text-align:left">sc-r position</td><td rowspan="1" colspan="1" style="text-align:left">at 2/3 of length of Rs</td><td rowspan="1" colspan="1" style="text-align:left">at 1/3 of length of Rs</td><td rowspan="1" colspan="1" style="text-align:left">at 1/2 of length of Rs</td><td rowspan="1" colspan="1" style="text-align:left">at 2/3 of length of Rs</td><td rowspan="1" colspan="1" style="text-align:left">at 2/3 of length of Rs</td><td rowspan="1" colspan="1" style="text-align:left">at 1/3 of length of Rs</td></tr><tr><td rowspan="1" colspan="1" style="text-align:left">Position of Rs forking</td><td rowspan="1" colspan="1" style="text-align:left">0.77 times of wing length</td><td rowspan="1" colspan="1" style="text-align:left">0.64 times of wing length</td><td rowspan="1" colspan="1" style="text-align:left">0.57 times of wing length</td><td rowspan="1" colspan="1" style="text-align:left">0.58 times of wing length</td><td rowspan="1" colspan="1" style="text-align:left">0.53 times of wing length</td><td rowspan="1" colspan="1" style="text-align:left">0.55 times of wing length</td></tr><tr><td rowspan="1" colspan="1" style="text-align:left">d-cell W/L (length)</td><td rowspan="1" colspan="1" style="text-align:left">W/L=0.53 (1/6 of wing length)</td><td rowspan="1" colspan="1" style="text-align:left">W/L=0.43 (0.2 times of wing length)</td><td rowspan="1" colspan="1" style="text-align:left">W/L=0.39 (0.21 times of wing length)</td><td rowspan="1" colspan="1" style="text-align:left">W/L=0.47 (0.19 times of wing length)</td><td rowspan="1" colspan="1" style="text-align:left">W/L= 0.4 (almost 1/5 of wing length)</td><td rowspan="1" colspan="1" style="text-align:left">W/L=0.58 (almost 0.17 of wing length)</td></tr><tr><td rowspan="1" colspan="1" style="text-align:left">A<sub>2</sub> length</td><td rowspan="1" colspan="1" style="text-align:left">long (about 1/4 of wing length), curved evenly to posterior margin</td><td rowspan="1" colspan="1" style="text-align:left">medium (0.22 times of wing length), not reaching posterior margin</td><td rowspan="1" colspan="1" style="text-align:left">rather short (1/5 of wing length) and not reaching posterior margin</td><td rowspan="1" colspan="1" style="text-align:left">short (about 0.21 times of wing length) and curving to posterior margin</td><td rowspan="1" colspan="1" style="text-align:left">short (0.14) times of wing length) and curved to posterior margin</td><td rowspan="1" colspan="1" style="text-align:left">short (0.13) times of wing length) and curved to posterior margin</td></tr><tr><td rowspan="1" colspan="1" style="text-align:left">r-m length</td><td rowspan="1" colspan="1" style="text-align:left">.......</td><td rowspan="1" colspan="1" style="text-align:left">1/5 of length of d-cell</td><td rowspan="1" colspan="1" style="text-align:left">.......</td><td rowspan="1" colspan="1" style="text-align:left">about 1/3 of length of d-cell</td><td rowspan="1" colspan="1" style="text-align:left">1/5 of length of the d-cell</td><td rowspan="1" colspan="1" style="text-align:left">0.24 or 0.15 of length of the d-cell</td></tr></tbody></table></table-wrap></tp:treatment-sec></tp:taxon-treatment>
