# Supplementary material for: Two new species of Trichoceridae from the Middle Jurassic Jiulongshan Formation of Inner Mongolia, China
Source: Zookeys. 2014 May 28;(411):145–60. doi: 10.3897/zookeys.411.6858 (PMC4042821; doi:10.3897/zookeys.411.6858)
Supplement: XML Treatment for Eotrichocera (Archaeotrichocera) amabilis [file zookeys.411.6858-treatment3.xml]

<!DOCTYPE tp:taxon-treatment
  PUBLIC "-//TaxonX//DTD Taxonomic Treatment Publishing DTD v0 20100105//EN" "tax-treatment-NSO.dtd">
<tp:taxon-treatment xmlns:tp="http://www.plazi.org/taxpub"><tp:treatment-meta><mixed-citation publication-type="journal"><person-group><name><surname>Dong</surname><given-names>Fei</given-names></name><name><surname>Shih</surname><given-names>Chungkun</given-names></name><name><surname>Ren</surname><given-names>Dong</given-names></name></person-group><article-title>Two new species of Trichoceridae from the Middle Jurassic Jiulongshan Formation of Inner Mongolia, China</article-title><source>Zookeys</source><day>28</day><month>5</month><year>2014</year><volume>2014</volume><issue>411</issue><fpage>145</fpage><lpage>160</lpage><pub-id pub-id-type="doi">10.3897/zookeys.411.6858</pub-id></mixed-citation></tp:treatment-meta><tp:nomenclature><tp:taxon-name>
                            <tp:taxon-name-part taxon-name-part-type="genus">Eotrichocera</tp:taxon-name-part>
                            (<tp:taxon-name-part taxon-name-part-type="subgenus">Archaeotrichocera</tp:taxon-name-part>)
                            <tp:taxon-name-part taxon-name-part-type="species">amabilis</tp:taxon-name-part>
                            <object-id xmlns:xlink="http://www.w3.org/1999/xlink" content-type="zoobank" xlink:type="simple">http://zoobank.org/D32A4E4B-EDF1-4684-802E-92F9617DEAB2</object-id>
                            <object-id xmlns:xlink="http://www.w3.org/1999/xlink" xlink:type="simple">http://species-id.net/wiki/Eotrichocera_amabilis</object-id>
                        </tp:taxon-name><tp:taxon-status xmlns:xlink="http://www.w3.org/1999/xlink" xlink:type="simple">sp. n.</tp:taxon-status></tp:nomenclature><tp:treatment-sec sec-type="Etymology"><title>Etymology.</title><p>The specific name of “<italic>amabilis</italic>” is a Latin word, meaning lovely.</p></tp:treatment-sec><tp:treatment-sec sec-type="Diagnosis"><title>Diagnosis.</title><p>Body small and wing short; Sc 0.71 times as long as wing; the d-cell broad (about 1.7 times as long as wide); A<sub>2</sub> short and bending sharply toward posterior margin (angle about 128°).</p></tp:treatment-sec><tp:treatment-sec sec-type="Holotype"><title>Holotype.</title><p>An almost complete female specimen with well-preserved body, wings and head. Specimen number CNU-DIP-NN2013134, Wing length 5.2 mm, width 2.2 mm (<xref ref-type="fig" rid="F4">Figs 4A–D</xref>, <xref ref-type="fig" rid="F5">5A</xref>, <xref ref-type="fig" rid="F6">6</xref>).</p><fig id="F4" position="float" orientation="portrait"><label>Figure 4.</label><caption><p><italic><tp:taxon-name>Eotrichocera (Archaeotrichocera) amabilis</tp:taxon-name></italic> sp. n. Holotype, specimen CNU-DIP-NN2013134 <bold>A</bold> Photograph <bold>B</bold> Photograph, under alcohol <bold>C</bold> Line drawing <bold>D</bold> Tarsus of the mid leg. Paratype, specimen CNU-DIP-NN2013132 <bold>E</bold> Photograph. Scale bars = 1 mm; t<sub>1</sub> = the first segment of tarsus; t<sub>2</sub> = the second segment of tarsus.</p></caption><graphic xmlns:xlink="http://www.w3.org/1999/xlink" xlink:href="zookeys-411-145-g004.jpg" position="float" orientation="portrait" xlink:type="simple"/></fig><fig id="F5" position="float" orientation="portrait"><label>Figure 5.</label><caption><p><italic><tp:taxon-name>Eotrichocera (Archaeotrichocera) amabilis</tp:taxon-name></italic> sp. n. Holotype, specimen CNU-DIP-NN2013134 <bold>A</bold> Line drawing of left wing. Paratype, specimen CNU-DIP-NN2013132 <bold>B</bold> Line drawing of left wing. Scale bars = 1 mm.</p></caption><graphic xmlns:xlink="http://www.w3.org/1999/xlink" xlink:href="zookeys-411-145-g005.jpg" position="float" orientation="portrait" xlink:type="simple"/></fig><fig id="F6" position="float" orientation="portrait"><label>Figure 6.</label><caption><p><italic><tp:taxon-name>Eotrichocera (Archaeotrichocera) amabilis</tp:taxon-name></italic> sp. n. Holotype, specimen CNU-DIP-NN2013134, Photograph of head, under alcohol. Scale bar = 1 mm.</p></caption><graphic xmlns:xlink="http://www.w3.org/1999/xlink" xlink:href="zookeys-411-145-g006.jpg" position="float" orientation="portrait" xlink:type="simple"/></fig></tp:treatment-sec><tp:treatment-sec sec-type="Paratype"><title>Paratype.</title><p>A specimen with body and wings with partial venation, specimen number CNU-DIP-NN2013132, (<xref ref-type="fig" rid="F4">Figs 4E</xref>, <xref ref-type="fig" rid="F5">5B</xref>).</p></tp:treatment-sec><tp:treatment-sec sec-type="Locality and horizon"><title>Locality and horizon.</title><p>Jiulongshan Formation, Late Middle Jurassic, Daohugou Village, Ningcheng County, Inner Mongolia Autonomous Region, China.</p></tp:treatment-sec><tp:treatment-sec sec-type="Description"><title>Description.</title><p>Based on Holotype, different characters of the paratype CNU-DIP-NN2013132 in brackets. Medium-sized winter crane flies, head length 0.47 mm, body length (including head) 5.8 mm with well preserved body and wings. [Paratype with partial body and wings with partial venation].</p><p><italic>Head</italic>: antenna very long, about 5.7 times as long as the head length, palpi about two times as long as the head length, compound eyes preserved (<xref ref-type="fig" rid="F4">Figs 4C</xref>, <xref ref-type="fig" rid="F6">6</xref>).</p><p><italic>Thorax</italic>: Much higher, in lateral view, than that of the abdomen, subcircular in shape, with robust and well-developed mesonotum.</p><!--PageBreak--><!--PageBreak--><p><italic>Wings</italic>: Wing is shorter than abdomen, not covering the end of the abdomen. Wing length of 5.2 mm [Paratype with wing length 5.0 mm], narrow and long (L/W=2.2); venation clear, Sc rather short about 0.71 times as long as the wing and terminating clearly proximad of R<sub>2</sub>; crossvein sc-r locating at 1/3 [Paratype 1/2] of Rs, and distad to the Sc ending; [Paratype Rs arising about one-fourth from the base of the wing]; Rs forking at 0.55 [Paratype 0.64] times of wing length; R<sub>2+3</sub> about 1.9 times as long as R<sub>2+3+4</sub>; R<sub>2</sub> about 0.18 of length of R<sub>3</sub>; R<sub>3</sub> almost 3.7 times as long as the R<sub>2+3</sub>; R<sub>5</sub> 9.0 times as long as R<sub>2+3+4</sub>; M<sub>1</sub> 1.6 times of the dM<sub>1+2</sub>; crossvein m-m well developed about 0.73 times as long as bM<sub>3</sub>, closing the d-cell and nearly 0.17 [Paratype 0.21] times as long as wing; bM<sub>1+2</sub> nearly 2.1 times as long as the length of the r-m and the latter at one-fourth of the d-cell; d-cell broad (W/L=0.58 [Paratype 0.56]) and almost 0.17 times of length of wing; Cu long, curved (angle about 121°) and reaching the wing posterior margin at 0.67 from the base of the wing; the stem of A divided into A<sub>1</sub> and A<sub>2</sub>; A<sub>1</sub> long, slightly curving and reaching the wing posterior margin; A<sub>2</sub> short, 0.13 times as long as wing and almost 0.25 times as long as length of A<sub>1</sub>, bending sharply and reaching the wing posterior margin.</p><p><italic>Abdomen</italic>: Abdomen relatively long and thin, with ten segments. Female genitalia discernible (<xref ref-type="fig" rid="F4">Figs 4A–C</xref>) [Paratype genitalia indiscernible].</p><p><italic>Legs</italic>: Legs slender and long; the hind leg nearly 1.5 times as long as the abdomen and 1.4 times as long as the wing. Tarsus with five segments; the first segment of tarsus (t<sub>1</sub>) is 1.2 times as long as t<sub>2</sub> in mid leg.</p></tp:treatment-sec><tp:treatment-sec sec-type="Remarks"><title>Remarks.</title><p>The new species is compared and differentiated from all other species in <italic><tp:taxon-name>Eotrichocera (Archaeotrichocera)</tp:taxon-name></italic> in <xref ref-type="table" rid="T2">Table 2</xref>.</p><!--PageBreak--><!--PageBreak--><p>Due to limitation of fossil preservation, some of the morphological characters of previously described fossil are not objective or clear. We set up an aforementioned key based on the Sc length and ending location at anterior margin, wing length, crossvein sc-r position, Rs forking location and A<sub>2</sub> length, to differentiate the species of subgenus <italic><tp:taxon-name>Archaeotrichocera</tp:taxon-name></italic>. These characters may help future morphological and taxonomic studies in differentiating fossil species of <tp:taxon-name>Trichoceridae</tp:taxon-name>.</p></tp:treatment-sec><tp:treatment-sec><!--Section generated to contain objects referenced in tp:taxon-treatment.--><table-wrap id="T2" position="float" orientation="portrait"><label>Table 2.</label><caption><p>Comparison of key characters among the two new species and other species of <italic><tp:taxon-name>Eotrichocera (Archaeotrichocera)</tp:taxon-name></italic> Krzemińska, Krzemiński &amp; Dahl, 2009. L/W = ratio of length/width; W/L = ratio of width/length.</p></caption><table><tbody><tr><th rowspan="1" colspan="1" style="text-align:left">Key characters</th><th rowspan="1" colspan="1" style="text-align:left"><italic><tp:taxon-name>Eotrichocera (Archaeotrichocera) ephemera</tp:taxon-name></italic> Zhang, 2006</th><th rowspan="1" colspan="1" style="text-align:left"><italic><tp:taxon-name>Eotrichocera (Archaeotrichocera) conica</tp:taxon-name></italic> Krzemińska, Krzemiński &amp; Ren, 2009</th><th rowspan="1" colspan="1" style="text-align:left"><italic><tp:taxon-name>Eotrichocera (Archaeotrichocera) rara</tp:taxon-name></italic> Krzemińska, Krzemiński &amp; Ren, 2009</th><th rowspan="1" colspan="1" style="text-align:left"><italic><tp:taxon-name>Eotrichocera (Archaeotrichocera) spatiosa</tp:taxon-name></italic> Liu, Shih &amp; Ren, 2012</th><th rowspan="1" colspan="1" style="text-align:left"><italic><tp:taxon-name>Eotrichocera (Archaeotrichocera) longensis</tp:taxon-name></italic> sp. n.</th><th rowspan="1" colspan="1" style="text-align:left"><italic><tp:taxon-name>Eotrichocera (Archaeotrichocera) amabilis</tp:taxon-name></italic> sp. n.</th></tr><tr><td rowspan="1" colspan="1" style="text-align:left">Wing length, in mm and (L/W)</td><td rowspan="1" colspan="1" style="text-align:left">7.1 (L/W=2.8)</td><td rowspan="1" colspan="1" style="text-align:left">10.0 (L/W=3)</td><td rowspan="1" colspan="1" style="text-align:left">5.5</td><td rowspan="1" colspan="1" style="text-align:left">12.0 (L/W=2.7)</td><td rowspan="1" colspan="1" style="text-align:left">9.0 (L/W=2.3)</td><td rowspan="1" colspan="1" style="text-align:left">5.2 (L/W=2.2)</td></tr><tr><td rowspan="1" colspan="1" style="text-align:left">Sc length and ending at anterior margin</td><td rowspan="1" colspan="1" style="text-align:left">0.77 times of wing length, ending proximad of R<sub>2</sub></td><td rowspan="1" colspan="1" style="text-align:left">0.71 times of wing length, ending proximad of R<sub>2</sub></td><td rowspan="1" colspan="1" style="text-align:left">0.77 times of wing length, ending distad of R<sub>2</sub></td><td rowspan="1" colspan="1" style="text-align:left">0.84 times of wing length, and ending distad of R<sub>2</sub></td><td rowspan="1" colspan="1" style="text-align:left">about 0.65 times of wing length, ending proximad of R<sub>2</sub></td><td rowspan="1" colspan="1" style="text-align:left">about 0.71 times of wing length, ending proximad of R<sub>2</sub></td></tr><tr><td rowspan="1" colspan="1" style="text-align:left">sc-r position</td><td rowspan="1" colspan="1" style="text-align:left">at 2/3 of length of Rs</td><td rowspan="1" colspan="1" style="text-align:left">at 1/3 of length of Rs</td><td rowspan="1" colspan="1" style="text-align:left">at 1/2 of length of Rs</td><td rowspan="1" colspan="1" style="text-align:left">at 2/3 of length of Rs</td><td rowspan="1" colspan="1" style="text-align:left">at 2/3 of length of Rs</td><td rowspan="1" colspan="1" style="text-align:left">at 1/3 of length of Rs</td></tr><tr><td rowspan="1" colspan="1" style="text-align:left">Position of Rs forking</td><td rowspan="1" colspan="1" style="text-align:left">0.77 times of wing length</td><td rowspan="1" colspan="1" style="text-align:left">0.64 times of wing length</td><td rowspan="1" colspan="1" style="text-align:left">0.57 times of wing length</td><td rowspan="1" colspan="1" style="text-align:left">0.58 times of wing length</td><td rowspan="1" colspan="1" style="text-align:left">0.53 times of wing length</td><td rowspan="1" colspan="1" style="text-align:left">0.55 times of wing length</td></tr><tr><td rowspan="1" colspan="1" style="text-align:left">d-cell W/L (length)</td><td rowspan="1" colspan="1" style="text-align:left">W/L=0.53 (1/6 of wing length)</td><td rowspan="1" colspan="1" style="text-align:left">W/L=0.43 (0.2 times of wing length)</td><td rowspan="1" colspan="1" style="text-align:left">W/L=0.39 (0.21 times of wing length)</td><td rowspan="1" colspan="1" style="text-align:left">W/L=0.47 (0.19 times of wing length)</td><td rowspan="1" colspan="1" style="text-align:left">W/L= 0.4 (almost 1/5 of wing length)</td><td rowspan="1" colspan="1" style="text-align:left">W/L=0.58 (almost 0.17 of wing length)</td></tr><tr><td rowspan="1" colspan="1" style="text-align:left">A<sub>2</sub> length</td><td rowspan="1" colspan="1" style="text-align:left">long (about 1/4 of wing length), curved evenly to posterior margin</td><td rowspan="1" colspan="1" style="text-align:left">medium (0.22 times of wing length), not reaching posterior margin</td><td rowspan="1" colspan="1" style="text-align:left">rather short (1/5 of wing length) and not reaching posterior margin</td><td rowspan="1" colspan="1" style="text-align:left">short (about 0.21 times of wing length) and curving to posterior margin</td><td rowspan="1" colspan="1" style="text-align:left">short (0.14) times of wing length) and curved to posterior margin</td><td rowspan="1" colspan="1" style="text-align:left">short (0.13) times of wing length) and curved to posterior margin</td></tr><tr><td rowspan="1" colspan="1" style="text-align:left">r-m length</td><td rowspan="1" colspan="1" style="text-align:left">.......</td><td rowspan="1" colspan="1" style="text-align:left">1/5 of length of d-cell</td><td rowspan="1" colspan="1" style="text-align:left">.......</td><td rowspan="1" colspan="1" style="text-align:left">about 1/3 of length of d-cell</td><td rowspan="1" colspan="1" style="text-align:left">1/5 of length of the d-cell</td><td rowspan="1" colspan="1" style="text-align:left">0.24 or 0.15 of length of the d-cell</td></tr></tbody></table></table-wrap></tp:treatment-sec></tp:taxon-treatment>
